# Supplementary material for: Osteopathy for Musculoskeletal Pain: A Systematic and Umbrella Review of Effectiveness and Safety
Source: Healthcare (Basel). 2026 Apr 2;14(7):928. doi: 10.3390/healthcare14070928 (PMC13072756; doi:10.3390/healthcare14070928)
Supplement: Supplementary file 1 [file healthcare-14-00928-s001.zip]

Archive with 1 entries (1 files):
- healthcare-4172977-supplementary.pdf
